# Supplementary material for: Real and synthetic data sets for benchmarking key-value stores focusing on various data types and sizes
Source: Data Brief. 2020 Mar 20;30:105441. doi: 10.1016/j.dib.2020.105441 (PMC7160529; doi:10.1016/j.dib.2020.105441)
Supplement: Supplementary file 1 [file mmc1.xml]

<?xml version="1.0" encoding="utf-8" standalone="no"?>
<data>
  <datasets>
    <author>hyukyoon.kwon@seoultech.ac.kr</author>
    <type>1</type>
    <dataset>
      <name>Synthetic and Real Key-Value Data Sets</name>
      <caption />
      <description>We present key-value data sets where each data set is composed of various data types. We present eight data sets including synthetic and real data sets for storing them in the key-value stores such as LevelDB of Google, RocksDB of Facebook, and Berkeley DB of Oracle.</description>
      <filetype>
        <name />
      </filetype>
      <filesize />
      <source>0</source>
      <sourcename>Original Data</sourcename>
      <access>
        <type>1</type>
        <name>Data available in data repository</name>
        <reponame>Mendeley Data</reponame>
        <PersistentId>10.17632/kxcb3tnr3t.2</PersistentId>
        <deeplinkurl>http://dx.doi.org/10.17632/kxcb3tnr3t.2</deeplinkurl>
      </access>
    </dataset>
  </datasets>
</data>
